# Supplementary material for: Layer-by-layer decoding of contemporary and historic painting composition using MALDI mass spectrometry imaging and machine learning
Source: Sci Adv. 2026 Mar 25;12(13):eadz4427. doi: 10.1126/sciadv.adz4427 (PMC13015881; doi:10.1126/sciadv.adz4427)
Supplement: Supplementary file 2 — Tables S1, S3 and S4 [file sciadv.adz4427_tables_s1_s3_and_s4.zip]

Archive with 3 entries (3 files):
- adz4427_table_s1.xlsx
- adz4427_table_s3.xlsx
- adz4427_table_s4.xlsx
