# Supplementary material for: Layer-by-layer decoding of contemporary and historic painting composition using MALDI mass spectrometry imaging and machine learning
Source: Sci Adv. 2026 Mar 25;12(13):eadz4427. doi: 10.1126/sciadv.adz4427 (PMC13015881; doi:10.1126/sciadv.adz4427)
Supplement: Supplementary file 2 — Tables S1, S3 and S4 [file sciadv.adz4427_tables_s1_s3_and_s4.zip › adz4427_table_s1.xlsx]

## Sheet: Pratt Samples
Sample Name	Layer 1		Layer 2		Layer 3		Layer 4
Pratt 2 A4	Animal Glue	Gesso (Calcium Carbonate and Calcium sulfate)	Animal Glue	Lead white	Linseed oil	Yellow Ochre
Pratt 2 C4	Animal Glue	Gesso (Calcium Carbonate and Calcium sulfate)	Casein prepared with Ammonia	Lead white	Linseed oil	Yellow Ochre
Pratt 2 D3	Animal Glue	Gesso (Calcium Carbonate and Calcium sulfate)	Casein prepared with Ammonia	Ultramarine	Whole Egg tempera	Sienna	Linseed oil	Yellow Ochre
Pratt 2 F4	Animal Glue	Gesso (Calcium Carbonate and Calcium sulfate)	Whole Egg tempera	Lead white	Casein prepared with Ammonia	Umber	Linseed oil	Yellow Ochre
Pratt 2 5D	Animal Glue	Gesso (Calcium Carbonate and Calcium sulfate)	Casein prepared with Ammonia	Sienna	Whole Egg tempera	Sienna	Linseed Oil	Yellow Ochre
Pratt 2 6D	Animal Glue	Gesso (Calcium Carbonate and Calcium sulfate)	Casein prepared with Ammonia	Umber	Whole Egg tempera	Sienna	Linseed Oil	Yellow Ochre
Pratt 2 5F	Animal Glue	Gesso (Calcium Carbonate and Calcium sulfate)	Whole Egg tempera	Sienna	Casein prepared with Ammonia	Umber	Linseed Oil	Yellow Ochre
Pratt 3 C3	Animal Glue	Gesso (Calcium Carbonate and Calcium sulfate)	Casein prepared with Ammonia	Umber	Dammar Varnish	None
Pratt 3 E3	Animal Glue	Gesso (Calcium Carbonate and Calcium sulfate)	Whole Egg tempera	Ultramarine	Animal Glue	Sienna	Dammar Varnish	None
Pratt 3 E5	Animal Glue	Gesso (Calcium Carbonate and Calcium sulfate)	Animal Glue	Sienna	Whole Egg tempera	Sienna	Dammar Varnish	None
Pratt 3 3D	Animal Glue	Gesso (Calcium Carbonate and Calcium sulfate)	Casein prepared with Ammonia	Ultramarine	Animal Glue	Sienna	Dammar Varnish	None
Pratt 3 4D	Animal Glue	Gesso (Calcium Carbonate and Calcium sulfate)	Casein prepared with Ammonia	Lead white	Animal Glue	Sienna	Dammar Varnish	None
Pratt 6 B5	Animal Glue	Gesso (Calcium Carbonate and Calcium sulfate)	Animal Glue	Sienna	Turpentine & Lindseed oil	None
Pratt 7 B6	Animal Glue	Gesso (Calcium Carbonate and Calcium sulfate)	Casein prepared with Ammonia	Ultramarine	Turpentine & Lindseed oil	None
Pratt 6 F1	Animal Glue	Gesso (Calcium Carbonate and Calcium sulfate)	Casein prepared with Ammonia	Ultramarine	Whole Egg tempera	Yellow Ochre	Turpentine & Linseed oil	None
Pratt 6 F4	Animal Glue	Gesso (Calcium Carbonate and Calcium sulfate)	Casein prepared with Ammonia	Umber	Turpentine & Linseed oil	None
Pratt 6 A3	Animal Glue	Gesso (Calcium Carbonate and Calcium sulfate)	Animal Glue	Ultramarine	Whole Egg/Linseed oil	Raw Sienna
Pratt 6 E1	Animal Glue	Gesso (Calcium Carbonate and Calcium sulfate)	Casein prepared with Ammonia	Ultramarine	Whole Egg/Linseed oil	Sienna
Pratt 7 E4	Animal Glue	Gesso (Calcium Carbonate and Calcium sulfate)	Whole Egg tempera	Ultramarine	Whole Egg/Linseed oil	Sienna
Pratt 7 5C	Animal Glue	Gesso (Calcium Carbonate and Calcium sulfate)	Whole Egg tempera	Ultramarine	Whole Egg/Linseed oil	Sienna
Pratt 7 5D	Animal Glue	Gesso (Calcium Carbonate and Calcium sulfate)	Whole Egg tempera	Ultramarine	Turpentine & Linseed oil	None
Pratt 7 2D	Animal Glue	Gesso (Calcium Carbonate and Calcium sulfate)	Whole Egg tempera	Umber	Animal Glue	Umber	Turpentine & Linseed oil	None
