# Supplementary material for: Layer-by-layer decoding of contemporary and historic painting composition using MALDI mass spectrometry imaging and machine learning
Source: Sci Adv. 2026 Mar 25;12(13):eadz4427. doi: 10.1126/sciadv.adz4427 (PMC13015881; doi:10.1126/sciadv.adz4427)
Supplement: Supplementary file 2 — Tables S1, S3 and S4 [file sciadv.adz4427_tables_s1_s3_and_s4.zip › adz4427_table_s3.xlsx]

## Sheet: Sensitivity
	Pratt6 F1 #3									Pratt6E1 #5									Pratt2-D3									Pratt2-F4									Pratt7 E4 #2									Pratt6B5 #3
		CalciumCarbonate	Leadwhite	Ochre	Sienna	Tape	Ultramarine	Uncertain			Gesso	Leadwhite	Ochre	Sienna	Tape	Ultramarine	Uncertain			CalciumCarbonate	Leadwhite	Ochre	Sienna	Tape	Ultramarine	Uncertain			CalciumCarbonate	Leadwhite	Ochre	Sienna	Tape	Ultramarine	Uncertain			CalciumCarbonate	Leadwhite	Ochre	Sienna	Tape	Ultramarine	Uncertain			CalciumCarbonate	Leadwhite	Ochre
	Gesso	0.830265	0	0.00110457	0	0.0438144	0.00184094	0.122975		Gesso	0.804484	0	0	0.000830435	0.0842892	0.00166087	0.108735		CalciumCarbonate	0.492575	0	0.00104995	0.0020999	0.290535	0.00359982	0.210139		CalciumCarbonate	0.680126	0.0367069	0.00209754	0	0.151547	0	0.129523		CalciumCarbonate	0.789198	0	0	0.00207346	0.0583531	0.0410742	0.109301		CalciumCarbonate	0.684266	0	0
	Ochre	0	0	0.622555	0.134638	0.127733	0	0.115075		Sienna	0.000756201	0	0	0.730944	0.0751664	0.00620085	0.186933		Ochre	0	0	0.906584	0.0213523	0.0551601	0	0.0169039		Leadwhite	0.00266134	0.967399	0	0.00133067	0.0146374	0	0.0139721		Sienna	0.000905797	0	0	0.638587	0.216486	0.00271739	0.141304		Sienna	0.000671892	0	0
	Tape	0.0489312	0	0.00292612	0.00325124	0.893278	0.00349508	0.0481183		Tape	0.0388604	0	0	0.00228155	0.924487	0.00111114	0.0332602		Sienna	0	0	0.0836469	0.78987	0.069754	0.0040521	0.0526773		Ochre	0	0	0.987399	0.00655242	0.0015121	0	0.00453629		Tape	0.0312326	0	0	0.00802263	0.927217	0.00774439	0.0257837		Tape	0.0191561	0	0
	Ultramarine	0.016568	0	0.0035503	0.0248521	0.0426036	0.8	0.112426		Ultramarine	0.0305894	0	0	0.00969908	0.182044	0.57523	0.202437		Tape	0.0122505	0	0.0160047	0.00306264	0.923434	0.00207469	0.0431733		Tape	0.0249703	0.0973841	0.0369798	0.000951249	0.79893	0	0.0407848		Ultramarine	0.00169952	0	0	0.0261727	0.0849762	0.764446	0.122706
																			Ultramarine	0.00657462	0	0.000657462	0.104536	0.0848126	0.710059	0.0933596
	Gesso	Leadwhite	Ochre	Sienna	Tape	Ultramarine	Uncertain
Gesso	0.731676	0.00557763	0.00102146	0.00289961	0.120383	0.00861601	0.129826
Leadwhite	0.0255987	0.851056	0.0344523	0.00200533	0.0488735	0	0.0380143
Ochre	0.000360419	0.0135361	0.855587	0.0384603	0.0526427	0	0.0394135
Sienna	0.000588732	0	0.0141659	0.667695	0.150357	0.0318066	0.135386
Tape	0.030062	0.00877082	0.00729603	0.0061035	0.910607	0.0037972	0.033363
Ultramarine	0.0245456	0	0.000671551	0.0267081	0.115622	0.68082	0.151632
[truncated: 52 more columns]

## Sheet: Specificity
	Pratt6 F1 #3									Pratt6E1 #5									Pratt2-D3									Pratt2-F4									Pratt7 E4 #2									Pratt6B5 #3
		CalciumCarbonate	Leadwhite	Ochre	Sienna	Tape	Ultramarine	Uncertain			Gesso	Leadwhite	Ochre	Sienna	Tape	Ultramarine	Uncertain			CalciumCarbonate	Leadwhite	Ochre	Sienna	Tape	Ultramarine	Uncertain			CalciumCarbonate	Leadwhite	Ochre	Sienna	Tape	Ultramarine	Uncertain			CalciumCarbonate	Leadwhite	Ochre	Sienna	Tape	Ultramarine	Uncertain			CalciumCarbonate	Leadwhite	Ochre
	Gesso	0.933252	1	0.9593	0.985958	0.237213	0.945937	0.938339		Gesso	0.959527	1	1	0.935214	0.196952	0.967582	0.940725		CalciumCarbonate	0.989913	1	0.918293	0.822643	0.389545	0.931407	0.948199		CalciumCarbonate	0.978217	0.804028	0.809623	0.985379	0.469675	1	0.953077		CalciumCarbonate	0.971079	1	1	0.97238	0.149197	0.94348	0.963865		CalciumCarbonate	0.980744	1	1
	Ochre	0.715411	1	0.996633	0.995338	0.41093	0.958197	0.923491		Sienna	0.798816	1	1	0.995677	0.293871	0.972079	0.939557		Ochre	0.845776	1	0.983702	0.866985	0.456912	0.947312	0.899312		Leadwhite	0.88522	0.909986	0.814903	0.985951	0.465856	1	0.938084		Sienna	0.834744	1	1	0.988837	0.278383	0.945191	0.952844		Sienna	0.838164	1	1
	Tape	0.378478	1	0.927582	0.978783	0.937365	0.902935	0.874857		Tape	0.50102	1	1	0.842867	0.878579	0.920568	0.856966		Sienna	0.827859	1	0.945427	0.986344	0.402741	0.941889	0.895739		Ochre	0.880777	0.797644	0.955207	0.98627	0.445153	1	0.934949		Tape	0.453412	1	1	0.932434	0.920311	0.810857	0.882986		Tape	0.517993	1	1
	Ultramarine	0.716488	1	0.968803	0.990377	0.407781	0.993223	0.923328		Ultramarine	0.805487	1	1	0.945762	0.315418	0.996546	0.936787		Tape	0.751455	1	0.908792	0.778176	0.785192	0.913495	0.86289		Tape	0.800203	0.727905	0.674732	0.972762	0.901623	1	0.922776		Ultramarine	0.829281	1	1	0.977018	0.254411	0.98429	0.955001
																			Ultramarine	0.843447	1	0.937134	0.870721	0.450157	0.995454	0.903087
	Gesso	Leadwhite	Ochre	Sienna	Tape	Ultramarine	Uncertain
Gesso	0.964395	0.974393	0.947565	0.951982	0.241763	0.968232	0.95167
Leadwhite	0.851279	0.964486	0.851147	0.992737	0.392265	0.999915	0.948171
Ochre	0.81542	0.939288	0.981076	0.968801	0.382728	0.981047	0.93164
Sienna	0.819633	1	0.990891	0.987953	0.299286	0.961628	0.940609
Tape	0.583109	0.956498	0.903312	0.882904	0.858379	0.934293	0.881506
Ultramarine	0.782928	1	0.98653	0.947713	0.356558	0.989137	0.937133
[truncated: 52 more columns]

## Sheet: Precision
	Pratt6 F1 #3									Pratt6E1 #5									Pratt2-D3									Pratt2-F4									Pratt7 E4 #2									Pratt6B5 #3
		Gesso	Leadwhite	Ochre	Sienna	Tape	Ultramarine	Uncertain			Gesso	Leadwhite	Ochre	Sienna	Tape	Ultramarine	Uncertain			CalciumCarbonate	Leadwhite	Ochre	Sienna	Tape	Ultramarine	Uncertain			CalciumCarbonate	Leadwhite	Ochre	Sienna	Tape	Ultramarine	Uncertain			CalciumCarbonate	Leadwhite	Ochre	Sienna	Tape	Ultramarine	Uncertain			CalciumCarbonate	Leadwhite	Ochre
	Gesso	0.820896	0	0.00990099	0	0.0207263	0.0123916	0.423589		Gesso	0.826182	0	0	0.00305577	0.0244844	0.0121029	0.304905		CalciumCarbonate	0.950782	0	0.0050578	0.004662	0.158446	0.020339	0.616095		CalciumCarbonate	0.816237	0.0259548	0.00156495	0	0.0390646	0	0.281963		CalciumCarbonate	0.85286	0	0	0.0156951	0.0143589	0.133719	0.391166		CalciumCarbonate	0.896369	0	0
	Ochre	0	0	0.892739	0.565217	0.00966646	0	0.0634115		Sienna	0.00026651	0	0	0.923033	0.00749306	0.0155068	0.179886		Ochre	0	0	0.736272	0.00799201	0.00507157	0	0.00835532		Leadwhite	0.00251731	0.539118	0	0.0102041	0.00297378	0	0.0239726		Sienna	0.000106701	0	0	0.526906	0.00580675	0.00096432	0.0551237		Sienna	0.000345821	0	0
	Tape	0.109574	0	0.0594059	0.193237	0.957067	0.0532838	0.375396		Tape	0.139811	0	0	0.0294118	0.940794	0.0283661	0.326736		Sienna	0	0	0.208815	0.908758	0.0197137	0.0118644	0.0800352		Ochre	0	0	0.766432	0.0663265	0.000405515	0	0.010274		Tape	0.143726	0	0	0.258595	0.971574	0.107361	0.392933		Tape	0.0921037	0	0
	Ultramarine	0.00254823	0	0.0049505	0.101449	0.00313507	0.83767	0.060241		Ultramarine	0.00655615	0	0	0.00744843	0.0110361	0.874811	0.118469		Tape	0.0359004	0	0.117052	0.010323	0.764581	0.0177966	0.192172		Tape	0.132159	0.303671	0.121674	0.0408163	0.908218	0	0.391553		Ultramarine	0.000533504	0	0	0.0575486	0.00607401	0.722919	0.127562
																			Ultramarine	0.00289519	0	0.000722543	0.0529471	0.0105521	0.915254	0.062445
	Gesso	Leadwhite	Ochre	Sienna	Tape	Ultramarine	Uncertain
Gesso	0.774314	0.0160405	0.0155863	0.0125226	0.0416755	0.0970557	0.361845
Leadwhite	0.0162524	0.734847	0.0137078	0.0273173	0.00465465	0	0.0548927
Ochre	0.000210626	0.0342291	0.836753	0.31685	0.00631234	0	0.0465853
Sienna	0.000827929	0	0.150187	0.776112	0.0155486	0.0360974	0.15709
Tape	0.174894	0.0333988	0.0652043	0.180132	0.918652	0.216151	0.35828
Ultramarine	0.00449178	0	0.0117994	0.0323957	0.00879492	0.759338	0.109875
[truncated: 52 more columns]

## Sheet: FNR
	Pratt6 F1 #3									Pratt6E1 #5									Pratt2-D3									Pratt2-F4									Pratt7 E4 #2									Pratt6B5 #3
		Gesso	Leadwhite	Ochre	Sienna	Tape	Ultramarine	Uncertain			Gesso	Leadwhite	Ochre	Sienna	Tape	Ultramarine	Uncertain			CalciumCarbonate	Leadwhite	Ochre	Sienna	Tape	Ultramarine	Uncertain			CalciumCarbonate	Leadwhite	Ochre	Sienna	Tape	Ultramarine	Uncertain			CalciumCarbonate	Leadwhite	Ochre	Sienna	Tape	Ultramarine	Uncertain			CalciumCarbonate	Leadwhite	Ochre
	Gesso	0.169735	1	0.998895	1	0.956186	0.998159	0.877025		Gesso	0.195516	1	1	0.99917	0.915711	0.998339	0.891265		CalciumCarbonate	0.507425	1	0.99895	0.9979	0.709465	0.9964	0.789861		CalciumCarbonate	0.319874	0.963293	0.997902	1	0.848453	1	0.870477		CalciumCarbonate	0.210802	1	1	0.997927	0.941647	0.958926	0.890699		CalciumCarbonate	0.315734	1	1
	Ochre	1	1	0.377445	0.865362	0.872267	1	0.884925		Sienna	0.999244	1	1	0.269056	0.924834	0.993799	0.813067		Ochre	1	1	0.0934164	0.978648	0.94484	1	0.983096		Leadwhite	0.997339	0.0326015	1	0.998669	0.985363	1	0.986028		Sienna	0.999094	1	1	0.361413	0.783514	0.997283	0.858696		Sienna	0.999328	1	1
	Tape	0.951069	1	0.997074	0.996749	0.106722	0.996505	0.951882		Tape	0.96114	1	1	0.997718	0.0755133	0.998889	0.96674		Sienna	1	1	0.916353	0.21013	0.930246	0.995948	0.947323		Ochre	1	1	0.0126008	0.993448	0.998488	1	0.995464		Tape	0.968767	1	1	0.991977	0.0727833	0.992256	0.974216		Tape	0.980844	1	1
	Ultramarine	0.983432	1	0.99645	0.975148	0.957396	0.2	0.887574		Ultramarine	0.969411	1	1	0.990301	0.817956	0.42477	0.797563		Tape	0.987749	1	0.983995	0.996937	0.0765659	0.997925	0.956827		Tape	0.97503	0.902616	0.96302	0.999049	0.20107	1	0.959215		Ultramarine	0.9983	1	1	0.973827	0.915024	0.235554	0.877294
																			Ultramarine	0.993425	1	0.999343	0.895464	0.915187	0.289941	0.90664
	Gesso	Leadwhite	Ochre	Sienna	Tape	Ultramarine	Uncertain
Gesso	0.268324	0.994422	0.998979	0.9971	0.879617	0.991384	0.870174
Leadwhite	0.974401	0.148944	0.965548	0.997995	0.951127	1	0.961986
Ochre	0.99964	0.986464	0.144413	0.96154	0.947357	1	0.960587
Sienna	0.999411	1	0.985834	0.332305	0.849643	0.968193	0.864614
Tape	0.969938	0.991229	0.992704	0.993897	0.0893926	0.996203	0.966637
Ultramarine	0.975454	1	0.999328	0.973292	0.884378	0.31918	0.848368
[truncated: 52 more columns]

## Sheet: FDR
	Pratt6 F1 #3									Pratt6E1 #5									Pratt2-D3									Pratt2-F4									Pratt7 E4 #2									Pratt6B5 #3
		Gesso	Leadwhite	Ochre	Sienna	Tape	Ultramarine	Uncertain			Gesso	Leadwhite	Ochre	Sienna	Tape	Ultramarine	Uncertain			CalciumCarbonate	Leadwhite	Ochre	Sienna	Tape	Ultramarine	Uncertain			CalciumCarbonate	Leadwhite	Ochre	Sienna	Tape	Ultramarine	Uncertain			CalciumCarbonate	Leadwhite	Ochre	Sienna	Tape	Ultramarine	Uncertain			CalciumCarbonate	Leadwhite	Ochre
	Gesso	0.179104	0	0.990099	1	0.979274	0.987608	0.576411		Gesso	0.173818	0	0	0.996944	0.975516	0.987897	0.695095		CalciumCarbonate	0.0492183	0	0.994942	0.995338	0.841554	0.979661	0.383905		CalciumCarbonate	0.183763	0.974045	0.998435	1	0.960935	0	0.718037		CalciumCarbonate	0.14714	0	0	0.984305	0.985641	0.866281	0.608834		CalciumCarbonate	0.103631	0	0
	Ochre	1	0	0.107261	0.434783	0.990334	1	0.936588		Sienna	0.999733	0	0	0.0769672	0.992507	0.984493	0.820114		Ochre	1	0	0.263728	0.992008	0.994928	1	0.991645		Leadwhite	0.997483	0.460882	1	0.989796	0.997026	0	0.976027		Sienna	0.999893	0	0	0.473094	0.994193	0.999036	0.944876		Sienna	0.999654	0	0
	Tape	0.890426	0	0.940594	0.806763	0.042933	0.946716	0.624604		Tape	0.860189	0	0	0.970588	0.0592058	0.971634	0.673264		Sienna	1	0	0.791185	0.0912421	0.980286	0.988136	0.919965		Ochre	1	1	0.233568	0.933673	0.999594	0	0.989726		Tape	0.856274	0	0	0.741405	0.0284263	0.892639	0.607067		Tape	0.907896	0	0
	Ultramarine	0.997452	0	0.99505	0.898551	0.996865	0.16233	0.939759		Ultramarine	0.993444	0	0	0.992552	0.988964	0.125189	0.881531		Tape	0.9641	0	0.882948	0.989677	0.235419	0.982203	0.807828		Tape	0.867841	0.696329	0.878326	0.959184	0.0917816	0	0.608447		Ultramarine	0.999466	0	0	0.942451	0.993926	0.277081	0.872438
																			Ultramarine	0.997105	0	0.999277	0.947053	0.989448	0.0847458	0.937555
	Gesso	Leadwhite	Ochre	Sienna	Tape	Ultramarine	Uncertain
Gesso	0.225686	0.233959	0.567747	0.904144	0.958325	0.736278	0.638155
Leadwhite	0.983748	0.265153	0.986292	0.972683	0.995345	0.333333	0.945107
Ochre	0.999789	0.565771	0.163247	0.68315	0.993688	0.6	0.953415
Sienna	0.999172	0	0.183146	0.223888	0.984451	0.963903	0.84291
Tape	0.825106	0.216601	0.518129	0.736534	0.0813476	0.617182	0.64172
Ultramarine	0.995508	0	0.416772	0.824747	0.991205	0.240662	0.890125
[truncated: 52 more columns]

## Sheet: Sensitivity restricted
	Pratt6 F1 #3									Pratt6E1 #5									Pratt2-D3									Pratt2-F4									Pratt7 E4 #2									Pratt6B5 #3
		Gesso	Leadwhite	Ochre	Sienna	Tape	Ultramarine	Uncertain			Gesso	Leadwhite	Ochre	Sienna	Tape	Ultramarine	Uncertain			CalciumCarbonate	Leadwhite	Ochre	Sienna	Tape	Ultramarine	Uncertain			CalciumCarbonate	Leadwhite	Ochre	Sienna	Tape	Ultramarine	Uncertain			CalciumCarbonate	Leadwhite	Ochre	Sienna	Tape	Ultramarine	Uncertain			CalciumCarbonate	Leadwhite	Ochre
	Gesso	0.946683	0	0.00125945	0	0.049958	0.00209908	0		Gesso	0.902632	0	0	0.000931749	0.0945726	0.0018635	0		CalciumCarbonate	0.623623	0	0.00132928	0.00265856	0.367831	0.00455754	0		CalciumCarbonate	0.781325	0.0421687	0.00240964	0	0.174096	0	0		CalciumCarbonate	0.886044	0	0	0.0023279	0.0655138	0.0461146	0		CalciumCarbonate	0.793874	0	0
	Ochre	0	0	0.703511	0.152146	0.144343	0	0		Sienna	0.00093006	0	0	0.898996	0.0924479	0.00762649	0		Ochre	0	0	0.922172	0.0217195	0.0561086	0	0		Leadwhite	0.00269906	0.981107	0	0.00134953	0.0148448	0	0		Sienna	0.00105485	0	0	0.743671	0.25211	0.00316456	0		Sienna	0.000798297	0	0
	Tape	0.0514047	0	0.00307403	0.00341559	0.938434	0.00367176	0		Tape	0.0401974	0	0	0.00236004	0.956293	0.00114937	0		Sienna	0	0	0.0882982	0.833792	0.0736328	0.00427742	0		Ochre	0	0	0.991899	0.00658228	0.00151899	0	0		Tape	0.0320592	0	0	0.00823496	0.951756	0.00794935	0		Tape	0.0195269	0	0
	Ultramarine	0.0186667	0	0.004	0.028	0.048	0.901333	0		Ultramarine	0.0383536	0	0	0.0121609	0.228251	0.721235	0		Tape	0.0128033	0	0.0167269	0.00320083	0.965101	0.0021683	0		Tape	0.026032	0.101525	0.0385521	0.000991695	0.832899	0	0		Ultramarine	0.00193723	0	0	0.0298334	0.0968617	0.871368	0
																			Ultramarine	0.00725163	0	0.000725163	0.115301	0.093546	0.783176	0
	CalciumCarbonate	Leadwhite	Ochre	Sienna	Tape	Ultramarine	Uncertain
Gesso	0.836759	0.00637174	0.00119405	0.00337893	0.14212	0.0101766	0
Leadwhite	0.0274127	0.883216	0.0358627	0.00211737	0.0513911	0	0
Ochre	0.000376335	0.0141507	0.88641	0.0422725	0.0567907	0	0
Sienna	0.000684765	0	0.0149649	0.769924	0.175957	0.0384697	0
Tape	0.0312511	0.00913329	0.00757072	0.00627905	0.941829	0.0039373	0
Ultramarine	0.0312302	0	0.000753689	0.029932	0.139761	0.798323	0
[truncated: 52 more columns]

## Sheet: Specificity restricted
	Pratt6 F1 #3									Pratt6E1 #5									Pratt2-D3									Pratt2-F4									Pratt7 E4 #2									Pratt6B5 #3
		Gesso	Leadwhite	Ochre	Sienna	Tape	Ultramarine	Uncertain			Gesso	Leadwhite	Ochre	Sienna	Tape	Ultramarine	Uncertain			CalciumCarbonate	Leadwhite	Ochre	Sienna	Tape	Ultramarine	Uncertain			CalciumCarbonate	Leadwhite	Ochre	Sienna	Tape	Ultramarine	Uncertain			CalciumCarbonate	Leadwhite	Ochre	Sienna	Tape	Ultramarine	Uncertain			CalciumCarbonate	Leadwhite	Ochre
	Gesso	0.936145	1	0.961064	0.986567	0.270279	0.94828	0.897664		Gesso	0.960553	1	1	0.936856	0.217303	0.968404	0.916884		CalciumCarbonate	0.990687	1	0.924564	0.836255	0.436398	0.936671	0.875425		CalciumCarbonate	0.978611	0.807574	0.813068	0.985643	0.47927	1	0.935834		CalciumCarbonate	0.971735	1	1	0.973006	0.168501	0.944762	0.941995		CalciumCarbonate	0.98137	1	1
	Ochre	0.716877	1	0.99665	0.995362	0.413965	0.958413	0.918732		Sienna	0.801448	1	1	0.995734	0.30311	0.972445	0.927263		Ochre	0.845907	1	0.983716	0.867098	0.457372	0.947357	0.89855		Leadwhite	0.885394	0.910123	0.815184	0.985973	0.466667	1	0.936659		Sienna	0.835197	1	1	0.988868	0.280363	0.945341	0.95023		Sienna	0.840271	1	1
	Tape	0.421954	1	0.932648	0.980267	0.941746	0.909725	0.813659		Tape	0.533409	1	1	0.853066	0.88646	0.925724	0.801342		Sienna	0.829407	1	0.945918	0.986467	0.40811	0.942411	0.887687		Ochre	0.880858	0.797781	0.955237	0.986279	0.445527	1	0.934318		Tape	0.491896	1	1	0.937191	0.925921	0.824174	0.820818		Tape	0.540276	1	1
	Ultramarine	0.717875	1	0.968956	0.990424	0.410678	0.993256	0.918812		Ultramarine	0.807126	1	1	0.946219	0.321184	0.996575	0.928896		Tape	0.759306	1	0.911673	0.785183	0.791977	0.916227	0.835634		Tape	0.809662	0.740787	0.690131	0.974051	0.90628	1	0.879089		Ultramarine	0.830397	1	1	0.977168	0.259284	0.984392	0.948759
																			Ultramarine	0.844451	1	0.937537	0.871551	0.453683	0.995483	0.897295
	Gesso	Leadwhite	Ochre	Sienna	Tape	Ultramarine	Uncertain
Gesso	0.965251	0.974992	0.949345	0.953935	0.264514	0.969503	0.922461
Leadwhite	0.851583	0.964543	0.851517	0.992752	0.393845	0.999915	0.945845
Ochre	0.81611	0.939396	0.981113	0.968834	0.38463	0.981099	0.928818
Sienna	0.821359	1	0.990973	0.988074	0.30642	0.961967	0.931207
Tape	0.60813	0.95854	0.908045	0.892112	0.86853	0.938864	0.825778
Ultramarine	0.784703	1	0.98661	0.948034	0.36117	0.989218	0.930266
[truncated: 52 more columns]

## Sheet: Precision restricted
	Pratt6 F1 #3									Pratt6E1 #5									Pratt2-D3									Pratt2-F4									Pratt7 E4 #2									Pratt6B5 #3
		Gesso	Leadwhite	Ochre	Sienna	Tape	Ultramarine	Uncertain			Gesso	Leadwhite	Ochre	Sienna	Tape	Ultramarine	Uncertain			CalciumCarbonate	Leadwhite	Ochre	Sienna	Tape	Ultramarine	Uncertain			CalciumCarbonate	Leadwhite	Ochre	Sienna	Tape	Ultramarine	Uncertain			CalciumCarbonate	Leadwhite	Ochre	Sienna	Tape	Ultramarine	Uncertain			CalciumCarbonate	Leadwhite	Ochre
	Gesso	0.820896	0	0.00990099	0	0.0207263	0.0123916	0		Gesso	0.826182	0	0	0.00305577	0.0244844	0.0121029	0		CalciumCarbonate	0.950782	0	0.0050578	0.004662	0.158446	0.020339	0		CalciumCarbonate	0.816237	0.0259548	0.00156495	0	0.0390646	0	0		CalciumCarbonate	0.85286	0	0	0.0156951	0.0143589	0.133719	0		CalciumCarbonate	0.896369	0	0
	Ochre	0	0	0.892739	0.565217	0.00966646	0	0		Sienna	0.00026651	0	0	0.923033	0.00749306	0.0155068	0		Ochre	0	0	0.736272	0.00799201	0.00507157	0	0		Leadwhite	0.00251731	0.539118	0	0.0102041	0.00297378	0	0		Sienna	0.000106701	0	0	0.526906	0.00580675	0.00096432	0		Sienna	0.000345821	0	0
	Tape	0.109574	0	0.0594059	0.193237	0.957067	0.0532838	0		Tape	0.139811	0	0	0.0294118	0.940794	0.0283661	0		Sienna	0	0	0.208815	0.908758	0.0197137	0.0118644	0		Ochre	0	0	0.766432	0.0663265	0.000405515	0	0		Tape	0.143726	0	0	0.258595	0.971574	0.107361	0		Tape	0.0921037	0	0
	Ultramarine	0.00254823	0	0.0049505	0.101449	0.00313507	0.83767	0		Ultramarine	0.00655615	0	0	0.00744843	0.0110361	0.874811	0		Tape	0.0359004	0	0.117052	0.010323	0.764581	0.0177966	0		Tape	0.132159	0.303671	0.121674	0.0408163	0.908218	0	0		Ultramarine	0.000533504	0	0	0.0575486	0.00607401	0.722919	0
																			Ultramarine	0.00289519	0	0.000722543	0.0529471	0.0105521	0.915254	0
	Gesso	Leadwhite	Ochre	Sienna	Tape	Ultramarine	Uncertain
Gesso	0.774314	0.0160405	0.0155863	0.0125226	0.0416755	0.0970557	0
Leadwhite	0.0162524	0.734847	0.0137078	0.0273173	0.00465465	0	0
Ochre	0.000210626	0.0342291	0.836753	0.31685	0.00631234	0	0
Sienna	0.000827929	0	0.150187	0.776112	0.0155486	0.0360974	0
Tape	0.174894	0.0333988	0.0652043	0.180132	0.918652	0.216151	0
Ultramarine	0.00449178	0	0.0117994	0.0323957	0.00879492	0.759338	0
[truncated: 52 more columns]

## Sheet: FNR restricted
	Pratt6 F1 #3									Pratt6E1 #5									Pratt2-D3									Pratt2-F4									Pratt7 E4 #2									Pratt6B5 #3
		Gesso	Leadwhite	Ochre	Sienna	Tape	Ultramarine	Uncertain			Gesso	Leadwhite	Ochre	Sienna	Tape	Ultramarine	Uncertain			CalciumCarbonate	Leadwhite	Ochre	Sienna	Tape	Ultramarine	Uncertain			CalciumCarbonate	Leadwhite	Ochre	Sienna	Tape	Ultramarine	Uncertain			CalciumCarbonate	Leadwhite	Ochre	Sienna	Tape	Ultramarine	Uncertain			CalciumCarbonate	Leadwhite	Ochre
	Gesso	0.0533165	1	0.998741	1	0.950042	0.997901	1		Gesso	0.0973678	1	1	0.999068	0.905427	0.998137	1		CalciumCarbonate	0.376377	1	0.998671	0.997341	0.632169	0.995442	1		CalciumCarbonate	0.218675	0.957831	0.99759	1	0.825904	1	1		CalciumCarbonate	0.113956	1	1	0.997672	0.934486	0.953885	1		CalciumCarbonate	0.206126	1	1
	Ochre	1	1	0.296489	0.847854	0.855657	1	1		Sienna	0.99907	1	1	0.101004	0.907552	0.992374	1		Ochre	1	1	0.0778281	0.978281	0.943891	1	1		Leadwhite	0.997301	0.0188934	1	0.99865	0.985155	1	1		Sienna	0.998945	1	1	0.256329	0.74789	0.996835	1		Sienna	0.999202	1	1
	Tape	0.948595	1	0.996926	0.996584	0.061566	0.996328	1		Tape	0.959803	1	1	0.99764	0.0437068	0.998851	1		Sienna	1	1	0.911702	0.166208	0.926367	0.995723	1		Ochre	1	1	0.00810127	0.993418	0.998481	1	1		Tape	0.967941	1	1	0.991765	0.0482435	0.992051	1		Tape	0.980473	1	1
	Ultramarine	0.981333	1	0.996	0.972	0.952	0.0986667	1		Ultramarine	0.961646	1	1	0.987839	0.771749	0.278765	1		Tape	0.987197	1	0.983273	0.996799	0.0348993	0.997832	1		Tape	0.973968	0.898475	0.961448	0.999008	0.167101	1	1		Ultramarine	0.998063	1	1	0.970167	0.903138	0.128632	1
																			Ultramarine	0.992748	1	0.999275	0.884699	0.906454	0.216824	1
	Gesso	Leadwhite	Ochre	Sienna	Tape	Ultramarine	Uncertain
Gesso	0.163241	0.993628	0.998806	0.996621	0.85788	0.989823	1
Leadwhite	0.972587	0.116784	0.964137	0.997883	0.948609	1	1
Ochre	0.999624	0.985849	0.11359	0.957728	0.943209	1	1
Sienna	0.999315	1	0.985035	0.230076	0.824043	0.96153	1
Tape	0.968749	0.990867	0.992429	0.993721	0.0581715	0.996063	1
Ultramarine	0.96877	1	0.999246	0.970068	0.860239	0.201677	1
[truncated: 52 more columns]

## Sheet: FDR restricted
	Pratt6 F1 #3									Pratt6E1 #5									Pratt2-D3									Pratt2-F4									Pratt7 E4 #2									Pratt6B5 #3
		Gesso	Leadwhite	Ochre	Sienna	Tape	Ultramarine	Uncertain			Gesso	Leadwhite	Ochre	Sienna	Tape	Ultramarine	Uncertain			CalciumCarbonate	Leadwhite	Ochre	Sienna	Tape	Ultramarine	Uncertain			CalciumCarbonate	Leadwhite	Ochre	Sienna	Tape	Ultramarine	Uncertain			CalciumCarbonate	Leadwhite	Ochre	Sienna	Tape	Ultramarine	Uncertain			CalciumCarbonate	Leadwhite	Ochre
	Gesso	0.179104	0	0.990099	1	0.979274	0.987608	1		Gesso	0.173818	0	0	0.996944	0.975516	0.987897	1		CalciumCarbonate	0.0492183	0	0.994942	0.995338	0.841554	0.979661	1		CalciumCarbonate	0.183763	0.974045	0.998435	1	0.960935	0	1		CalciumCarbonate	0.14714	0	0	0.984305	0.985641	0.866281	1		CalciumCarbonate	0.103631	0	0
	Ochre	1	0	0.107261	0.434783	0.990334	1	1		Sienna	0.999733	0	0	0.0769672	0.992507	0.984493	1		Ochre	1	0	0.263728	0.992008	0.994928	1	1		Leadwhite	0.997483	0.460882	1	0.989796	0.997026	0	1		Sienna	0.999893	0	0	0.473094	0.994193	0.999036	1		Sienna	0.999654	0	0
	Tape	0.890426	0	0.940594	0.806763	0.042933	0.946716	1		Tape	0.860189	0	0	0.970588	0.0592058	0.971634	1		Sienna	1	0	0.791185	0.0912421	0.980286	0.988136	1		Ochre	1	1	0.233568	0.933673	0.999594	0	1		Tape	0.856274	0	0	0.741405	0.0284263	0.892639	1		Tape	0.907896	0	0
	Ultramarine	0.997452	0	0.99505	0.898551	0.996865	0.16233	1		Ultramarine	0.993444	0	0	0.992552	0.988964	0.125189	1		Tape	0.9641	0	0.882948	0.989677	0.235419	0.982203	1		Tape	0.867841	0.696329	0.878326	0.959184	0.0917816	0	1		Ultramarine	0.999466	0	0	0.942451	0.993926	0.277081	1
																			Ultramarine	0.997105	0	0.999277	0.947053	0.989448	0.0847458	1
	Gesso	Leadwhite	Ochre	Sienna	Tape	Ultramarine	Uncertain
Gesso	0.225686	0.233959	0.567747	0.904144	0.958325	0.736278	1
Leadwhite	0.983748	0.265153	0.986292	0.972683	0.995345	0.333333	1
Ochre	0.999789	0.565771	0.163247	0.68315	0.993688	0.6	1
Sienna	0.999172	0	0.183146	0.223888	0.984451	0.963903	1
Tape	0.825106	0.216601	0.518129	0.736534	0.0813476	0.617182	1
Ultramarine	0.995508	0	0.416772	0.824747	0.991205	0.240662	1
[truncated: 52 more columns]
