# Supplementary material for: Layer-by-layer decoding of contemporary and historic painting composition using MALDI mass spectrometry imaging and machine learning
Source: Sci Adv. 2026 Mar 25;12(13):eadz4427. doi: 10.1126/sciadv.adz4427 (PMC13015881; doi:10.1126/sciadv.adz4427)
Supplement: Supplementary file 2 — Tables S1, S3 and S4 [file sciadv.adz4427_tables_s1_s3_and_s4.zip › adz4427_table_s4.xlsx]

## Sheet: Sensitivity
	Pratt6 F1 #3								Pratt6E1 #5								Pratt2-D3								Pratt2-F4								Pratt7 E4 #2								Pratt6B5 #3								Pratt2A4 #3
		Casein Binder	Animal Glue	ET	LO	Matrix	Uncertain			Casein Binder	Animal Glue	ET	LO	Matrix	Uncertain			Casein Binder	Animal Glue	ET	LO	Matrix	Uncertain			Casein Binder	Animal Glue	ET	LO	Matrix	Uncertain			Casein Binder	Animal Glue	ET	LO	Matrix	Uncertain			Casein Binder	Animal Glue	ET	LO	Matrix	Uncertain
	Casein Binder	0.789349	0.0142012	0.0497041	0	0.0307692	0.115976		Casein Binder	0.568764	0.0621736	0.023626	0	0.100224	0.245213		Casein Binder	0.712032	0.0295858	0.0966469	0.00262985	0.0571992	0.101907		Casein Binder	0.221184	0.0654206	0.0436137	0.137072	0.11838	0.41433		Animal Glue	0	0.797196	0.0910348	0	0.014613	0.0971564		Animal Glue	0	0.326805	0	0	0.277971	0.395224		Animal Glue
	Animal Glue	0.00147275	0.775589	0.00662739	0	0.0447349	0.171576		Animal Glue	0.00368506	0.824259	0.00124565	0	0.0780609	0.0927493		Animal Glue	0.00284986	0.572521	0.00539973	0.000749963	0.173691	0.244788		Animal Glue	0.000524384	0.844258	0.00367069	0.00104877	0.0393288	0.111169		ET&LO	0.00362319	0.118659	0.469203	0	0.0389493	0.369565		Matrix	0	0.0133781	0	0	0.964637	0.0219851		LO
	ET	0.00115075	0.0103567	0.915995	0	0.018412	0.0540852		ET&LO	0.0179976	0.0228373	0.201906	0	0.197822	0.559437		ET	0.00694645	0.000868307	0.668886	0.0960926	0.10246	0.124747		ET	0.00133067	0.0286094	0.934797	0	0.00199601	0.0332668		ET	0.00271924	0.0190347	0.841944	0	0.0156356	0.120666										Matrix
	Matrix	0.0034138	0.0267414	0.0155247	0	0.894172	0.0601479		Matrix	0.00103707	0.0293194	0.00102225	0	0.92859	0.0400308		LO	0	0	0.0142349	0.896797	0.0729537	0.0160142		LO	0.000504032	0.0015121	0.00100806	0.987903	0.00302419	0.00604839		Matrix	0.000231868	0.0291458	0.012915	0	0.91924	0.0384669
																	Matrix	0.00207469	0.0121517	0.000395179	0.018771	0.91227	0.0543371		Matrix	0.000713436	0.0575505	0.0212842	0.0350773	0.817598	0.0677765
											Sensitivity total
	Casein Binder	Animal Glue	ET	LO	Matrix	Uncertain						Casein Binder	Animal Glue	ET	LO	Matrix
Casein Binder	0.605566	0.0568881	0.0357487	0.0278422	0.0618258	0.212129					Pratt6 F1 #3	0.789349	0.775589	0.915995		0.894172
Animal Glue	0.00161566	0.686166	0.0269402	0.00148533	0.0994901	0.184303					Pratt6E1 #5	0.568764	0.824259			0.92859
ET&LO	0.00725686	0.0934078	0.261406	0.000299625	0.129461	0.508169					Pratt2-D3	0.712032	0.572521	0.668886	0.896797	0.91227
ET	0.00279194	0.0301895	0.832111	0.0137275	0.0254584	0.0957217					Pratt2-F4	0.221184	0.844258	0.934797		0.817598
LO	0.000454135	0.0171421	0.00381073	0.90916	0.0453549	0.0240777					Pratt7 E4 #2		0.797196	0.841944		0.91924
Matrix	0.00208638	0.0308083	0.00667451	0.00669763	0.90972	0.0440128					Pratt6B5 #3		0.326805			0.964637
											Pratt2A4 #3		0.579558		0.796436	0.961529
											Pratt7D2 #3		0.721904	0.744947		0.894307
											P7C5		0.606613	0.852564		0.894097
											Pratt3 E3 #2		0.564026	0.865643		0.936066
											Pratt7B6 #2	0.563287	0.89241			0.854283
											Pratt2C4 #4	0.77878	0.728849		0.955506	0.939855
											Std. dev	0.212606	0.160875	0.0943932	0.080439	0.0426813
[truncated: 41 more columns]

## Sheet: Specificity
	Pratt6 F1 #3								Pratt6E1 #5								Pratt2-D3								Pratt2-F4								Pratt7 E4 #2								Pratt6B5 #3								Pratt2A4 #3
		Casein Binder	Animal Glue	ET	LO	Matrix	Uncertain			Casein Binder	Animal Glue	ET	LO	Matrix	Uncertain			Casein Binder	Animal Glue	ET	LO	Matrix	Uncertain			Casein Binder	Animal Glue	ET	LO	Matrix	Uncertain			Casein Binder	Animal Glue	ET	LO	Matrix	Uncertain			Casein Binder	Animal Glue	ET	LO	Matrix	Uncertain
	Casein Binder	0.992343	0.746909	0.944332	1	0.412437	0.903978		Casein Binder	0.995544	0.805759	0.983813	1	0.307476	0.907409		Casein Binder	0.995045	0.818037	0.891586	0.934542	0.484749	0.87604		Casein Binder	0.995731	0.841638	0.881596	0.833834	0.524181	0.92302		Animal Glue	0.999539	0.968667	0.918376	1	0.166415	0.947003		Animal Glue	1	0.979134	1	1	0.0456408	0.975226		Animal Glue
	Animal Glue	0.945258	0.953127	0.926604	1	0.244336	0.930674		Animal Glue	0.967197	0.963002	0.979869	1	0.190101	0.89983		Animal Glue	0.930398	0.986293	0.851896	0.914615	0.390969	0.925829		Animal Glue	0.990004	0.94144	0.867065	0.811041	0.470645	0.919806		ET&LO	0.999683	0.83358	0.924241	1	0.297217	0.945279		Matrix	1	0.663647	1	1	0.727111	0.609241		LO
	ET	0.957835	0.746439	0.98332	1	0.411189	0.901217		ET&LO	0.972165	0.799298	0.996664	1	0.297936	0.933936		ET	0.941789	0.798405	0.988986	0.94458	0.448393	0.877847		ET	0.990369	0.829676	0.972192	0.816424	0.480918	0.910421		ET	0.999745	0.826638	0.957407	1	0.27373	0.94248										Matrix
	Matrix	0.901791	0.418752	0.882226	1	0.951467	0.845763		Matrix	0.918249	0.477985	0.95124	1	0.873786	0.77874		LO	0.946776	0.819253	0.887659	0.980532	0.49366	0.87212		LO	0.989946	0.820528	0.865921	0.956858	0.46241	0.904337		Matrix	0.999183	0.433933	0.710053	1	0.982972	0.873859
																	Matrix	0.912599	0.707046	0.811315	0.906404	0.836692	0.825944		Matrix	0.98131	0.723124	0.766734	0.675456	0.957259	0.896117
									Specificity total
	Casein Binder	Animal Glue	ET	LO	Matrix	Uncertain				Casein Binder	Animal Glue	ET	LO	Matrix
Casein Binder	0.993353	0.803504	0.950221	0.935981	0.400251	0.91669			Pratt6 F1 #3	0.992343	0.953127	0.98332		0.951467
Animal Glue	0.976825	0.955565	0.945153	0.951032	0.236468	0.934956			Pratt6E1 #5	0.995544	0.963002			0.873786
ET&LO	0.990273	0.861248	0.953678	0.999986	0.252476	0.942339			Pratt2-D3	0.995045	0.986293	0.988986	0.980532	0.836692
ET	0.984043	0.815439	0.97397	0.965768	0.360952	0.899828			Pratt2-F4	0.995731	0.94144	0.972192	0.956858	0.957259
LO	0.969926	0.827415	0.938379	0.977531	0.379962	0.906786			Pratt7 E4 #2		0.968667	0.957407		0.982972
Matrix	0.954326	0.566701	0.877193	0.910202	0.890369	0.801209			Pratt6B5 #3		0.979134			0.727111
									Pratt2A4 #3		0.990099		0.987567	0.80919
									Pratt7D2 #3		0.890592	0.985141		0.924845
									P7C5		0.94886	0.963637		0.873454
									Pratt3 E3 #2		0.971616	0.96711		0.857757
									Pratt7B6 #2	0.983558	0.89449			0.949229
									Pratt2C4 #4	0.997894	0.979459		0.985169	0.940664
									Std. dev	0.00511656	0.0329599	0.012035	0.0140884	0.0749025
[truncated: 41 more columns]

## Sheet: Precision
	Pratt6 F1 #3								Pratt6E1 #5								Pratt2-D3								Pratt2-F4								Pratt7 E4 #2								Pratt6B5 #3								Pratt2A4 #3
		Casein Binder	Animal Glue	ET	LO	Matrix	Uncertain			Casein Binder	Animal Glue	ET	LO	Matrix	Uncertain			Casein Binder	Animal Glue	ET	LO	Matrix	Uncertain			Casein Binder	Animal Glue	ET	LO	Matrix	Uncertain			Casein Binder	Animal Glue	ET	LO	Matrix	Uncertain			Casein Binder	Animal Glue	ET	LO	Matrix	Uncertain
	Casein Binder	0.818405	0.00244698	0.0375671	0	0.00228411	0.0501535		Casein Binder	0.842668	0.0132542	0.0577157	0	0.00603655	0.10002		Casein Binder	0.908557	0.0111166	0.0580569	0.00277008	0.00761688	0.0537821		Casein Binder	0.525926	0.00876827	0.0078256	0.017357	0.00529912	0.103341		Animal Glue	0	0.843855	0.191525	0	0.00370974	0.280262		Animal Glue	0	0.854476	0	0	0.0984472	0.856752		Animal Glue
	Animal Glue	0.00981595	0.859095	0.0322004	0	0.0213476	0.47697		Animal Glue	0.0261606	0.841957	0.0145808	0	0.0225285	0.181274		Animal Glue	0.0159396	0.942935	0.014218	0.0034626	0.101383	0.566273		Animal Glue	0.00740741	0.672234	0.0039128	0.000788955	0.0104588	0.164724		ET&LO	0.181818	0.0136915	0.107603	0	0.00107783	0.116206		Matrix	0	0.0921705	0	0	0.900233	0.125582		LO
	ET	0.00122699	0.00183524	0.711986	0	0.0014056	0.0240532		ET&LO	0.0438467	0.00800551	0.811057	0	0.0195926	0.375228		ET	0.0201342	0.000741107	0.912717	0.229917	0.0309928	0.149549		ET	0.0148148	0.0179541	0.785355	0	0.000418352	0.03885		ET	0.363636	0.00585284	0.514541	0	0.00115303	0.101111										Matrix
	Matrix	0.0515337	0.0670881	0.170841	0	0.966441	0.37871		Matrix	0.0257922	0.10492	0.0419198	0	0.938856	0.274092		LO	0	0	0.00631912	0.698061	0.00717913	0.00624566		LO	0.00740741	0.00125261	0.00111794	0.773176	0.000836703	0.00932401		Matrix	0.454545	0.131375	0.115704	0	0.993734	0.472515
																	Matrix	0.0176174	0.0303854	0.00157978	0.131579	0.80844	0.19084		Matrix	0.0444444	0.202088	0.100056	0.116371	0.958862	0.44289
	Casein Binder	Animal Glue	ET	LO	Matrix	Uncertain
Casein Binder	0.781507	0.0184934	0.193528	0.00525415	0.00443789	0.103182
Animal Glue	0.141614	0.741387	0.0512307	0.0150152	0.0446548	0.406856
ET&LO	0.0817576	0.100344	0.374869	0.25	0.0149713	0.367251
ET	0.0991329	0.00997498	0.659496	0.0328453	0.00517378	0.0631807
LO	0.00277778	0.00967715	0.00185926	0.819307	0.00726471	0.0368287
Matrix	0.183738	0.14713	0.0670175	0.0610878	0.929941	0.32884
[truncated: 41 more columns]

## Sheet: FNR
	Pratt6 F1 #3								Pratt6E1 #5								Pratt2-D3								Pratt2-F4								Pratt7 E4 #2								Pratt6B5 #3								Pratt2A4 #3
		Casein Binder	Animal Glue	ET	LO	Matrix	Uncertain			Casein Binder	Animal Glue	ET	LO	Matrix	Uncertain			Casein Binder	Animal Glue	ET	LO	Matrix	Uncertain			Casein Binder	Animal Glue	ET	LO	Matrix	Uncertain			Casein Binder	Animal Glue	ET	LO	Matrix	Uncertain			Casein Binder	Animal Glue	ET	LO	Matrix	Uncertain
	Casein Binder	0.210651	0.985799	0.950296	1	0.969231	0.884024		Casein Binder	0.431236	0.937826	0.976374	1	0.899776	0.754787		Casein Binder	0.287968	0.970414	0.903353	0.99737	0.942801	0.898093		Casein Binder	0.778816	0.934579	0.956386	0.862928	0.88162	0.58567		Animal Glue	1	0.202804	0.908965	1	0.985387	0.902844		Animal Glue	1	0.673195	1	1	0.722029	0.604776		Animal Glue
	Animal Glue	0.998527	0.224411	0.993373	1	0.955265	0.828424		Animal Glue	0.996315	0.175741	0.998754	1	0.921939	0.907251		Animal Glue	0.99715	0.427479	0.9946	0.99925	0.826309	0.755212		Animal Glue	0.999476	0.155742	0.996329	0.998951	0.960671	0.888831		ET&LO	0.996377	0.881341	0.530797	1	0.961051	0.630435		Matrix	1	0.986622	1	1	0.0353632	0.978015		LO
	ET	0.998849	0.989643	0.0840046	1	0.981588	0.945915		ET&LO	0.982002	0.977163	0.798094	1	0.802178	0.440563		ET	0.993054	0.999132	0.331114	0.903907	0.89754	0.875253		ET	0.998669	0.971391	0.0652029	1	0.998004	0.966733		ET	0.997281	0.980965	0.158056	1	0.984364	0.879334										Matrix
	Matrix	0.996586	0.973259	0.984475	1	0.105828	0.939852		Matrix	0.998963	0.970681	0.998978	1	0.0714095	0.959969		LO	1	1	0.985765	0.103203	0.927046	0.983986		LO	0.999496	0.998488	0.998992	0.0120968	0.996976	0.993952		Matrix	0.999768	0.970854	0.987085	1	0.0807596	0.961533
																	Matrix	0.997925	0.987848	0.999605	0.981229	0.0877297	0.945663		Matrix	0.999287	0.942449	0.978716	0.964923	0.182402	0.932224
	Casein Binder	Animal Glue	ET	LO	Matrix	Uncertain
Casein Binder	0.394434	0.943112	0.964251	0.972158	0.938174	0.787871
Animal Glue	0.998384	0.313834	0.97306	0.998515	0.90051	0.815697
ET&LO	0.992743	0.906592	0.738594	0.9997	0.870539	0.491831
ET	0.997208	0.96981	0.167889	0.986272	0.974542	0.904278
LO	0.999546	0.982858	0.996189	0.0908395	0.954645	0.975922
Matrix	0.997914	0.969192	0.993325	0.993302	0.0902796	0.955987
[truncated: 41 more columns]

## Sheet: FDR
	Pratt6 F1 #3								Pratt6E1 #5								Pratt2-D3								Pratt2-F4								Pratt7 E4 #2								Pratt6B5 #3								Pratt2A4 #3
		Casein Binder	Animal Glue	ET	LO	Matrix	Uncertain			Casein Binder	Animal Glue	ET	LO	Matrix	Uncertain			Casein Binder	Animal Glue	ET	LO	Matrix	Uncertain			Casein Binder	Animal Glue	ET	LO	Matrix	Uncertain			Casein Binder	Animal Glue	ET	LO	Matrix	Uncertain			Casein Binder	Animal Glue	ET	LO	Matrix	Uncertain
	Casein Binder	0.181595	0.997553	0.962433	0	0.997716	0.949846		Casein Binder	0.157332	0.986746	0.942284	0	0.993963	0.89998		Casein Binder	0.091443	0.988883	0.941943	0.99723	0.992383	0.946218		Casein Binder	0.474074	0.991232	0.992174	0.982643	0.994701	0.896659		Animal Glue	1	0.156145	0.808475	0	0.99629	0.719738		Animal Glue	0	0.145524	0	0	0.901553	0.143248		Animal Glue
	Animal Glue	0.990184	0.140905	0.9678	0	0.978652	0.52303		Animal Glue	0.973839	0.158043	0.985419	0	0.977472	0.818726		Animal Glue	0.98406	0.0570652	0.985782	0.996537	0.898617	0.433727		Animal Glue	0.992593	0.327766	0.996087	0.999211	0.989541	0.835276		ET&LO	0.818182	0.986309	0.892397	0	0.998922	0.883794		Matrix	0	0.90783	0	0	0.0997673	0.874418		LO
	ET	0.998773	0.998165	0.288014	0	0.998594	0.975947		ET&LO	0.956153	0.991994	0.188943	0	0.980407	0.624772		ET	0.979866	0.999259	0.0872828	0.770083	0.969007	0.850451		ET	0.985185	0.982046	0.214645	1	0.999582	0.96115		ET	0.636364	0.994147	0.485459	0	0.998847	0.898889										Matrix
	Matrix	0.948466	0.932912	0.829159	0	0.0335588	0.62129		Matrix	0.974208	0.89508	0.95808	0	0.0611444	0.725908		LO	1	1	0.993681	0.301939	0.992821	0.993754		LO	0.992593	0.998747	0.998882	0.226824	0.999163	0.990676		Matrix	0.545455	0.868625	0.884296	0	0.00626645	0.527485
																	Matrix	0.982383	0.969615	0.99842	0.868421	0.19156	0.80916		Matrix	0.955556	0.797912	0.899944	0.883629	0.0411379	0.55711
	Casein Binder	Animal Glue	ET	LO	Matrix	Uncertain
Casein Binder	0.218493	0.981507	0.639806	0.494746	0.995562	0.896818
Animal Glue	0.775053	0.258613	0.698769	0.484985	0.955345	0.593144
ET&LO	0.918242	0.899656	0.625131	0.0833333	0.985029	0.632749
ET	0.900867	0.990025	0.340504	0.538583	0.994826	0.936819
LO	0.997222	0.990323	0.748141	0.180693	0.992735	0.963171
Matrix	0.732929	0.85287	0.682983	0.438912	0.0700589	0.67116
[truncated: 41 more columns]

## Sheet: Sensitivity restricted
	Pratt6 F1 #3								Pratt6E1 #5								Pratt2-D3								Pratt2-F4								Pratt7 E4 #2								Pratt6B5 #3								Pratt2A4 #3
		Casein Binder	Animal Glue	ET	LO	Matrix	Uncertain			Casein Binder	Animal Glue	ET	LO	Matrix	Uncertain			Casein Binder	Animal Glue	ET	LO	Matrix	Uncertain			Casein Binder	Animal Glue	ET	LO	Matrix	Uncertain			Casein Binder	Animal Glue	ET	LO	Matrix	Uncertain			Casein Binder	Animal Glue	ET	LO	Matrix	Uncertain
	Casein Binder	0.892905	0.0160643	0.0562249	0	0.0348059	0		Casein Binder	0.753542	0.0823723	0.0313015	0	0.132784	0		Casein Binder	0.792826	0.0329429	0.107613	0.00292826	0.0636896	0		Casein Binder	0.37766	0.111702	0.0744681	0.234043	0.202128	0		Animal Glue	0	0.882983	0.100831	0	0.0161855	0		Animal Glue	0	0.540374	0	0	0.459626	0		Animal Glue
	Animal Glue	0.00177778	0.936222	0.008	0	0.054	0		Animal Glue	0.00406178	0.908524	0.001373	0	0.0860412	0		Animal Glue	0.00377358	0.758093	0.00714995	0.000993049	0.22999	0		Animal Glue	0.000589971	0.949853	0.00412979	0.00117994	0.0442478	0		ET&LO	0.00574713	0.188218	0.744253	0	0.0617816	0		Matrix	0	0.0136788	0	0	0.986321	0		LO
	ET	0.00121655	0.0109489	0.96837	0	0.0194647	0		ET&LO	0.0408514	0.0518366	0.45829	0	0.449022	0		ET	0.00793651	0.000992063	0.76422	0.109788	0.117063	0		ET	0.00137646	0.0295939	0.966965	0	0.00206469	0		ET	0.00309239	0.0216467	0.95748	0	0.0177812	0										Matrix
	Matrix	0.00363228	0.0284528	0.0165182	0	0.951397	0		Matrix	0.00108031	0.030542	0.00106488	0	0.967313	0		LO	0	0	0.0144665	0.911392	0.074141	0		LO	0.000507099	0.0015213	0.0010142	0.993915	0.0030426	0		Matrix	0.000241144	0.0303118	0.0134317	0	0.956015	0
																	Matrix	0.0021939	0.01285	0.000417885	0.0198496	0.964689	0		Matrix	0.000765306	0.0617347	0.0228316	0.0376276	0.877041	0
	Casein Binder	Animal Glue	ET	LO	Matrix	Uncertain
Casein Binder	0.746944	0.0763766	0.0451016	0.0445591	0.0870186	0
Animal Glue	0.00192541	0.829912	0.032807	0.00187701	0.133478	0
ET&LO	0.0156563	0.194339	0.494058	0.000740741	0.295206	0
ET	0.00310869	0.0339587	0.918631	0.0156841	0.0286179	0
LO	0.00046239	0.0180554	0.00387019	0.930671	0.046941	0
Matrix	0.00221192	0.0324584	0.00705232	0.00705131	0.951226	0
[truncated: 41 more columns]

## Sheet: Specificity restricted
	Pratt6 F1 #3								Pratt6E1 #5								Pratt2-D3								Pratt2-F4								Pratt7 E4 #2								Pratt6B5 #3								Pratt2A4 #3
		Casein Binder	Animal Glue	ET	LO	Matrix	Uncertain			Casein Binder	Animal Glue	ET	LO	Matrix	Uncertain			Casein Binder	Animal Glue	ET	LO	Matrix	Uncertain			Casein Binder	Animal Glue	ET	LO	Matrix	Uncertain			Casein Binder	Animal Glue	ET	LO	Matrix	Uncertain			Casein Binder	Animal Glue	ET	LO	Matrix	Uncertain
	Casein Binder	0.992382	0.748186	0.944613	1	0.415401	0.899418		Casein Binder	0.995589	0.807737	0.983978	1	0.314529	0.898166		Casein Binder	0.99508	0.81931	0.892344	0.935	0.488354	0.869911		Casein Binder	0.995768	0.843031	0.882637	0.835295	0.528366	0.914903		Animal Glue	0.999548	0.969301	0.920026	1	0.18327	0.927855		Animal Glue	1	0.981826	1	1	0.168802	0.849372		Animal Glue
	Animal Glue	0.948513	0.955914	0.930968	1	0.289269	0.875335		Animal Glue	0.967909	0.963805	0.980306	1	0.207674	0.880306		Animal Glue	0.936543	0.987503	0.864972	0.922153	0.444739	0.84409		Animal Glue	0.990159	0.942351	0.869134	0.813983	0.478887	0.905486		ET&LO	0.999685	0.834769	0.924782	1	0.302238	0.938526		Matrix	1	0.681521	1	1	0.741612	0.576867		LO
	ET	0.957937	0.747055	0.983361	1	0.412619	0.899029		ET&LO	0.973227	0.806958	0.996791	1	0.324729	0.898295		ET	0.943013	0.802644	0.989217	0.945746	0.459992	0.859387		ET	0.990403	0.830291	0.972292	0.817086	0.482791	0.907136		ET	0.999746	0.827753	0.957681	1	0.278398	0.936421										Matrix
	Matrix	0.910231	0.468703	0.892347	1	0.955638	0.773081		Matrix	0.924552	0.518234	0.954999	1	0.883518	0.718696		LO	0.946819	0.819399	0.887749	0.980548	0.494066	0.87142		LO	0.989955	0.82069	0.866042	0.956897	0.462894	0.903523		Matrix	0.999266	0.491402	0.73949	1	0.984701	0.785142
																	Matrix	0.916045	0.718598	0.818755	0.910095	0.843132	0.793375		Matrix	0.982736	0.744245	0.784529	0.700214	0.960519	0.827757
	Casein Binder	Animal Glue	ET	LO	Matrix	Uncertain
Casein Binder	0.993421	0.805335	0.950595	0.936463	0.405473	0.908713
Animal Glue	0.977866	0.957165	0.948318	0.953493	0.280675	0.882483
ET&LO	0.990654	0.865435	0.955409	0.999987	0.284185	0.90433
ET	0.984239	0.81674	0.974117	0.96603	0.365112	0.893762
LO	0.96999	0.827975	0.938432	0.977579	0.381994	0.904029
Matrix	0.957685	0.603932	0.890074	0.915336	0.898076	0.734897
[truncated: 41 more columns]

## Sheet: Precision restricted
	Pratt6 F1 #3								Pratt6E1 #5								Pratt2-D3								Pratt2-F4								Pratt7 E4 #2								Pratt6B5 #3								Pratt2A4 #3
		Casein Binder	Animal Glue	ET	LO	Matrix	Uncertain			Casein Binder	Animal Glue	ET	LO	Matrix	Uncertain			Casein Binder	Animal Glue	ET	LO	Matrix	Uncertain			Casein Binder	Animal Glue	ET	LO	Matrix	Uncertain			Casein Binder	Animal Glue	ET	LO	Matrix	Uncertain			Casein Binder	Animal Glue	ET	LO	Matrix	Uncertain
	Casein Binder	0.818405	0.00244698	0.0375671	0	0.00228411	0		Casein Binder	0.842668	0.0132542	0.0577157	0	0.00603655	0		Casein Binder	0.908557	0.0111166	0.0580569	0.00277008	0.00761688	0		Casein Binder	0.525926	0.00876827	0.0078256	0.017357	0.00529912	0		Animal Glue	0	0.843855	0.191525	0	0.00370974	0		Animal Glue	0	0.854476	0	0	0.0984472	0		Animal Glue
	Animal Glue	0.00981595	0.859095	0.0322004	0	0.0213476	0		Animal Glue	0.0261606	0.841957	0.0145808	0	0.0225285	0		Animal Glue	0.0159396	0.942935	0.014218	0.0034626	0.101383	0		Animal Glue	0.00740741	0.672234	0.0039128	0.000788955	0.0104588	0		ET&LO	0.181818	0.0136915	0.107603	0	0.00107783	0		Matrix	0	0.0921705	0	0	0.900233	0		LO
	ET	0.00122699	0.00183524	0.711986	0	0.0014056	0		ET&LO	0.0438467	0.00800551	0.811057	0	0.0195926	0		ET	0.0201342	0.000741107	0.912717	0.229917	0.0309928	0		ET	0.0148148	0.0179541	0.785355	0	0.000418352	0		ET	0.363636	0.00585284	0.514541	0	0.00115303	0										Matrix
	Matrix	0.0515337	0.0670881	0.170841	0	0.966441	0		Matrix	0.0257922	0.10492	0.0419198	0	0.938856	0		LO	0	0	0.00631912	0.698061	0.00717913	0		LO	0.00740741	0.00125261	0.00111794	0.773176	0.000836703	0		Matrix	0.454545	0.131375	0.115704	0	0.993734	0
																	Matrix	0.0176174	0.0303854	0.00157978	0.131579	0.80844	0		Matrix	0.0444444	0.202088	0.100056	0.116371	0.958862	0
	Casein Binder	Animal Glue	ET	LO	Matrix	Uncertain
Casein Binder	0.781507	0.0184934	0.193528	0.00525415	0.00443789	0
Animal Glue	0.141614	0.741387	0.0512307	0.0150152	0.0446548	0
ET&LO	0.0817576	0.100344	0.374869	0.25	0.0149713	0
ET	0.0991329	0.00997498	0.659496	0.0328453	0.00517378	0
LO	0.00277778	0.00967715	0.00185926	0.819307	0.00726471	0
Matrix	0.183738	0.14713	0.0670175	0.0610878	0.929941	0
[truncated: 41 more columns]

## Sheet: FNR restricted
	Pratt6 F1 #3								Pratt6E1 #5								Pratt2-D3								Pratt2-F4								Pratt7 E4 #2								Pratt6B5 #3								Pratt2A4 #3
		Casein Binder	Animal Glue	ET	LO	Matrix	Uncertain			Casein Binder	Animal Glue	ET	LO	Matrix	Uncertain			Casein Binder	Animal Glue	ET	LO	Matrix	Uncertain			Casein Binder	Animal Glue	ET	LO	Matrix	Uncertain			Casein Binder	Animal Glue	ET	LO	Matrix	Uncertain			Casein Binder	Animal Glue	ET	LO	Matrix	Uncertain
	Casein Binder	0.107095	0.983936	0.943775	1	0.965194	1		Casein Binder	0.246458	0.917628	0.968699	1	0.867216	1		Casein Binder	0.207174	0.967057	0.892387	0.997072	0.93631	1		Casein Binder	0.62234	0.888298	0.925532	0.765957	0.797872	1		Animal Glue	1	0.117017	0.899169	1	0.983815	1		Animal Glue	1	0.459626	1	1	0.540374	1		Animal Glue
	Animal Glue	0.998222	0.0637778	0.992	1	0.946	1		Animal Glue	0.995938	0.091476	0.998627	1	0.913959	1		Animal Glue	0.996226	0.241907	0.99285	0.999007	0.77001	1		Animal Glue	0.99941	0.0501475	0.99587	0.99882	0.955752	1		ET&LO	0.994253	0.811782	0.255747	1	0.938218	1		Matrix	1	0.986321	1	1	0.0136788	1		LO
	ET	0.998783	0.989051	0.0316302	1	0.980535	1		ET&LO	0.959149	0.948163	0.54171	1	0.550978	1		ET	0.992063	0.999008	0.23578	0.890212	0.882937	1		ET	0.998624	0.970406	0.0330351	1	0.997935	1		ET	0.996908	0.978353	0.0425203	1	0.982219	1										Matrix
	Matrix	0.996368	0.971547	0.983482	1	0.0486033	1		Matrix	0.99892	0.969458	0.998935	1	0.0326872	1		LO	1	1	0.985533	0.0886076	0.925859	1		LO	0.999493	0.998479	0.998986	0.00608519	0.996957	1		Matrix	0.999759	0.969688	0.986568	1	0.0439847	1
																	Matrix	0.997806	0.98715	0.999582	0.98015	0.0353113	1		Matrix	0.999235	0.938265	0.977168	0.962372	0.122959	1
	Casein Binder	Animal Glue	ET	LO	Matrix	Uncertain
Casein Binder	0.253056	0.923623	0.954898	0.955441	0.912981	1
Animal Glue	0.998075	0.170088	0.967193	0.998123	0.866522	1
ET&LO	0.984344	0.805661	0.505942	0.999259	0.704794	1
ET	0.996891	0.966041	0.0813694	0.984316	0.971382	1
LO	0.999538	0.981945	0.99613	0.0693289	0.953059	1
Matrix	0.997788	0.967542	0.992948	0.992949	0.0487739	1
[truncated: 41 more columns]

## Sheet: FDR restricted
	Pratt6 F1 #3								Pratt6E1 #5								Pratt2-D3								Pratt2-F4								Pratt7 E4 #2								Pratt6B5 #3								Pratt2A4 #3
		Casein Binder	Animal Glue	ET	LO	Matrix	Uncertain			Casein Binder	Animal Glue	ET	LO	Matrix	Uncertain			Casein Binder	Animal Glue	ET	LO	Matrix	Uncertain			Casein Binder	Animal Glue	ET	LO	Matrix	Uncertain			Casein Binder	Animal Glue	ET	LO	Matrix	Uncertain			Casein Binder	Animal Glue	ET	LO	Matrix	Uncertain
	Casein Binder	0.181595	0.997553	0.962433	0	0.997716	1		Casein Binder	0.157332	0.986746	0.942284	0	0.993963	1		Casein Binder	0.091443	0.988883	0.941943	0.99723	0.992383	1		Casein Binder	0.474074	0.991232	0.992174	0.982643	0.994701	1		Animal Glue	1	0.156145	0.808475	0	0.99629	1		Animal Glue	0	0.145524	0	0	0.901553	1		Animal Glue
	Animal Glue	0.990184	0.140905	0.9678	0	0.978652	1		Animal Glue	0.973839	0.158043	0.985419	0	0.977472	1		Animal Glue	0.98406	0.0570652	0.985782	0.996537	0.898617	1		Animal Glue	0.992593	0.327766	0.996087	0.999211	0.989541	1		ET&LO	0.818182	0.986309	0.892397	0	0.998922	1		Matrix	0	0.90783	0	0	0.0997673	1		LO
	ET	0.998773	0.998165	0.288014	0	0.998594	1		ET&LO	0.956153	0.991994	0.188943	0	0.980407	1		ET	0.979866	0.999259	0.0872828	0.770083	0.969007	1		ET	0.985185	0.982046	0.214645	1	0.999582	1		ET	0.636364	0.994147	0.485459	0	0.998847	1										Matrix
	Matrix	0.948466	0.932912	0.829159	0	0.0335588	1		Matrix	0.974208	0.89508	0.95808	0	0.0611444	1		LO	1	1	0.993681	0.301939	0.992821	1		LO	0.992593	0.998747	0.998882	0.226824	0.999163	1		Matrix	0.545455	0.868625	0.884296	0	0.00626645	1
																	Matrix	0.982383	0.969615	0.99842	0.868421	0.19156	1		Matrix	0.955556	0.797912	0.899944	0.883629	0.0411379	1
	Casein Binder	Animal Glue	ET	LO	Matrix	Uncertain
Casein Binder	0.218493	0.981507	0.639806	0.494746	0.995562	1
Animal Glue	0.775053	0.258613	0.698769	0.484985	0.955345	1
ET&LO	0.918242	0.899656	0.625131	0.0833333	0.985029	1
ET	0.900867	0.990025	0.340504	0.538583	0.994826	1
LO	0.997222	0.990323	0.748141	0.180693	0.992735	1
Matrix	0.732929	0.85287	0.682983	0.438912	0.0700589	1
[truncated: 41 more columns]
